# Supplementary material for: Origin-destination prediction from road average speed data using GraphResLSTM model
Source: PeerJ Comput Sci. 2025 Feb 13;11:e2709. doi: 10.7717/peerj-cs.2709 (PMC11888923; doi:10.7717/peerj-cs.2709)
Supplement: Supplemental Information 2 [file peerj-cs-11-2709-s002.py]

import torch
import torch.nn as nn
from torch_geometric.nn import GraphConv
import numpy as np
import pandas as pd
import matplotlib.pyplot as plt
from func_Loss import mae_loss, mse_loss, rmse_loss, smape_loss
from func_Data_Input import train_model, read_data


class GCNModel(nn.Module):
    def __init__(self):
        super(GCNModel, self).__init__()
        self.conv1 = GraphConv(41, 64)
        self.conv2 = GraphConv(64, 128)
        self.conv3 = GraphConv(128, 128)
        self.conv4 = GraphConv(128, 256)
        self.fc = nn.Linear(64, 16)

    def forward(self, x, edge_index):
        x = self.conv1(x, edge_index)
        x = torch.relu(x)
        # x = self.conv2(x, edge_index)
        # x = self.conv3(x, edge_index)
        # x = self.conv4(x, edge_index)

        x = self.fc(x)
        return x


data_edge_index = torch.tensor([[0, 0, 0, 0, 0, 0, 0, 1, 1, 1, 1, 1, 2, 2, 2, 2, 2, 2, 3, 3, 3, 3, 3, 3, 3, 3, 3, 4,
                                 4, 4, 4, 4, 4, 5, 5, 5, 5, 5, 6, 6, 6, 6, 6, 6, 6, 6, 6, 7, 7, 7, 7, 8, 8, 8, 9, 9,
                                 9, 9, 10, 10, 10, 10, 10, 11, 11, 11, 11, 11, 11, 11, 12, 12, 12, 12, 12, 12, 12, 13,
                                 13, 13, 13, 13, 13, 14, 14, 14, 14, 14, 15, 15, 15, 15, 15, 15, 16, 16, 17, 17, 17,
                                 17, 17, 17, 17, 18, 18, 18, 18, 18, 19, 19, 19, 19, 19, 20, 20, 20, 20, 21, 21, 21,
                                 21, 21, 21, 21, 22, 22, 22, 23, 23, 24, 24, 25, 25, 25, 25, 26, 27, 28, 28, 28, 29,
                                 29, 30, 30, 30, 30, 30, 31, 31, 31, 31, 32, 32, 32, 33, 33, 33, 34, 34, 34, 34, 35,
                                 35, 35, 35, 36, 36, 36, 37, 37, 37, 37, 37, 37, 38, 38, 39, 39, 39, 40, 40],
                                [1, 6, 12, 17, 21, 22, 24, 0, 2, 3, 4, 5, 1, 6, 12, 17, 19, 21, 1, 6, 12, 13, 17, 18,
                                 19, 20, 21, 1, 6, 13, 18, 20, 21, 1, 7, 13, 15, 18, 0, 2, 3, 4, 7, 8, 9, 10, 11, 5,
                                 6, 14, 15, 6, 12, 17, 6, 12, 17, 21, 6, 12, 17, 19, 21, 6, 12, 17, 18, 21, 22, 23, 0,
                                 2, 3, 8, 9, 10, 11, 3, 4, 5, 14, 15, 16, 6, 7, 13, 18, 20, 5, 7, 13, 18, 20, 25, 13,
                                 18, 0, 2, 3, 8, 9, 10, 11, 3, 4, 14, 15, 16, 2, 3, 10, 11, 20, 3, 4, 14, 15, 0, 2, 3,
                                 4, 9, 10, 11, 0, 11, 23, 11, 22, 0, 25, 15, 24, 26, 27, 25, 25, 16, 29, 37, 28, 30,
                                 29, 31, 33, 37, 40, 30, 34, 35, 36, 34, 35, 36, 30, 34, 35, 31, 32, 33, 37, 31, 32,
                                 33, 37, 31, 32, 37, 28, 30, 34, 35, 36, 38, 37, 39, 31, 38, 40, 30, 39]])
device = torch.device('cuda' if torch.cuda.is_available() else 'cpu')
print(device)
data_edge_index = data_edge_index.to(torch.int64).to(device)

# Instantiate the model
model = GCNModel()
model = model.to(device)

# Define loss function and optimizer
criterion = nn.MSELoss()
optimizer = torch.optim.Adam(model.parameters(), lr=0.001)

batch_size = 512
num_epochs = 10000
model_saved = 'model/model_GCN_smape.pth'
# model.load_state_dict(torch.load(model_saved))

train_loader, test_loader = read_data(batch_size, device, 'all_speed')
train_model(model, num_epochs, train_loader, test_loader, data_edge_index, optimizer, smape_loss, model_saved)

# Training loop
# num_epochs = 50000
# loss_list = []
#
# for epoch in range(num_epochs):
#     # Forward pass
#     output_tensor = model(input_tensor, edge_index)
#
#     # Compute the loss
#     loss = criterion(output_tensor, target_tensor)
#
#     # Backward pass and optimization
#     optimizer.zero_grad()
#     loss.backward()
#     optimizer.step()
#     loss_list.append(loss.item())
#
#     # Print training information
#     print(f'Epoch {epoch + 1}/{num_epochs}, Loss: {loss.item()}')
#
# plt.figure(figsize=(16, 8))
# plt.plot(loss_list, label='train loss')
# plt.legend(loc='best')
# plt.show()
