# Supplementary material for: Origin-destination prediction from road average speed data using GraphResLSTM model
Source: PeerJ Comput Sci. 2025 Feb 13;11:e2709. doi: 10.7717/peerj-cs.2709 (PMC11888923; doi:10.7717/peerj-cs.2709)
Supplement: Supplemental Information 4 [file peerj-cs-11-2709-s004.py]

import torch
import torch.nn as nn
from func_Data_Input import read_data, train_model_simple
from func_Loss import mae_loss, mse_loss, rmse_loss, smape_loss


class CNNLSTMModel(nn.Module):
    def __init__(self, input_size, hidden_size, output_size):
        super(CNNLSTMModel, self).__init__()

        # Convolutional layer
        self.conv1 = nn.Conv1d(in_channels=1, out_channels=64, kernel_size=3)
        self.bn = nn.BatchNorm1d(64)
        self.relu = nn.ReLU(inplace=True)
        self.pool = nn.MaxPool1d(kernel_size=2)

        # LSTM layer
        self.lstm1 = nn.LSTM(input_size=64, hidden_size=64, num_layers=1, batch_first=True)
        # self.lstm1 = nn.LSTM(input_size=64, hidden_size=128, num_layers=1, batch_first=True)
        self.lstm2 = nn.LSTM(input_size=128, hidden_size=128, num_layers=1, batch_first=True)
        self.lstm3 = nn.LSTM(input_size=128, hidden_size=256, num_layers=1, batch_first=True)

        # Fully connected layer
        self.fc = nn.Linear(64, output_size)

    def forward(self, x):
        x = x.unsqueeze(1)
        # print('1', x.shape)

        # Input shape: (N, 1, 41) where N is the batch size
        x = self.conv1(x)
        x = self.bn(x)
        x = self.relu(x)
        x = self.pool(x)

        # Reshape for LSTM
        x = x.view(x.size(0), x.size(2), -1)

        # LSTM layer
        _, (x, _) = self.lstm1(x)
        # _, (x, _) = self.lstm2(x)
        # _, (x, _) = self.lstm3(x)

        # Fully connected layer
        output = self.fc(x[-1, :, :])

        return output


# Create an instance of the model
input_size = 41
hidden_size = 64
output_size = 16
batch_size = 512
num_epochs = 10000

device = torch.device('cuda' if torch.cuda.is_available() else 'cpu')
print(device)

train_loader, test_loader = read_data(batch_size, device, 'all_speed')

# 初始化模型、损失函数和优化器
model = CNNLSTMModel(input_size, hidden_size, output_size)
model = model.to(device)
print(model)

optimizer = torch.optim.Adam(model.parameters(), lr=1e-5, weight_decay=5e-4)  # , weight_decay=5e-4
# scheduler = lr_scheduler.CosineAnnealingWarmRestarts(optimizer, T_0=1000, T_mult=2)
train_loss_list, test_loss_list = [], []
model_saved = 'model/model_CL_smape.pth'
# model.load_state_dict(torch.load(model_saved))

# model, num_epochs, train_loader, test_loader, data_edge_index, optimizer, loss_func
train_model_simple(model, num_epochs, train_loader, test_loader, optimizer, smape_loss, model_saved)
