# Supplementary material for: Origin-destination prediction from road average speed data using GraphResLSTM model
Source: PeerJ Comput Sci. 2025 Feb 13;11:e2709. doi: 10.7717/peerj-cs.2709 (PMC11888923; doi:10.7717/peerj-cs.2709)
Supplement: Supplemental Information 5 [file peerj-cs-11-2709-s005.py]

import numpy as np
import pandas as pd
import torch
import torch.nn as nn
from torch_geometric.nn import GCNConv
import torch.optim.lr_scheduler as lr_scheduler
import matplotlib.pyplot as plt
from func_Loss import mae_loss, mse_loss, rmse_loss, smape_loss, r_squared
from func_Data_Input import read_data, train_model

BATCH_SIZE = 512
EPOCH = 10000
IN_DIM = 41
OUT_DIM = 16
X = np.array(pd.read_csv('x_speed.csv')).astype(np.float)
Y = np.array(pd.read_csv('y_od.csv')).astype(np.float)
min_vals = np.min(Y, axis=0)
max_vals = np.max(Y, axis=0)
Y = (Y - min_vals) / (max_vals - min_vals)
print(X.shape, Y.shape)
# exit(1)
data_x = torch.tensor(X, dtype=torch.float)
data_y = torch.tensor(Y, dtype=torch.float)
data_edge_index = torch.tensor([[0, 0, 0, 0, 0, 0, 0, 1, 1, 1, 1, 1, 2, 2, 2, 2, 2, 2, 3, 3, 3, 3, 3, 3, 3, 3, 3, 4,
                                 4, 4, 4, 4, 4, 5, 5, 5, 5, 5, 6, 6, 6, 6, 6, 6, 6, 6, 6, 7, 7, 7, 7, 8, 8, 8, 9, 9,
                                 9, 9, 10, 10, 10, 10, 10, 11, 11, 11, 11, 11, 11, 11, 12, 12, 12, 12, 12, 12, 12, 13,
                                 13, 13, 13, 13, 13, 14, 14, 14, 14, 14, 15, 15, 15, 15, 15, 15, 16, 16, 17, 17, 17,
                                 17, 17, 17, 17, 18, 18, 18, 18, 18, 19, 19, 19, 19, 19, 20, 20, 20, 20, 21, 21, 21,
                                 21, 21, 21, 21, 22, 22, 22, 23, 23, 24, 24, 25, 25, 25, 25, 26, 27, 28, 28, 28, 29,
                                 29, 30, 30, 30, 30, 30, 31, 31, 31, 31, 32, 32, 32, 33, 33, 33, 34, 34, 34, 34, 35,
                                 35, 35, 35, 36, 36, 36, 37, 37, 37, 37, 37, 37, 38, 38, 39, 39, 39, 40, 40],
                                [1, 6, 12, 17, 21, 22, 24, 0, 2, 3, 4, 5, 1, 6, 12, 17, 19, 21, 1, 6, 12, 13, 17, 18,
                                 19, 20, 21, 1, 6, 13, 18, 20, 21, 1, 7, 13, 15, 18, 0, 2, 3, 4, 7, 8, 9, 10, 11, 5,
                                 6, 14, 15, 6, 12, 17, 6, 12, 17, 21, 6, 12, 17, 19, 21, 6, 12, 17, 18, 21, 22, 23, 0,
                                 2, 3, 8, 9, 10, 11, 3, 4, 5, 14, 15, 16, 6, 7, 13, 18, 20, 5, 7, 13, 18, 20, 25, 13,
                                 18, 0, 2, 3, 8, 9, 10, 11, 3, 4, 14, 15, 16, 2, 3, 10, 11, 20, 3, 4, 14, 15, 0, 2, 3,
                                 4, 9, 10, 11, 0, 11, 23, 11, 22, 0, 25, 15, 24, 26, 27, 25, 25, 16, 29, 37, 28, 30,
                                 29, 31, 33, 37, 40, 30, 34, 35, 36, 34, 35, 36, 30, 34, 35, 31, 32, 33, 37, 31, 32,
                                 33, 37, 31, 32, 37, 28, 30, 34, 35, 36, 38, 37, 39, 31, 38, 40, 30, 39]])

device = torch.device('cuda' if torch.cuda.is_available() else 'cpu')
print(device)
data_edge_index = data_edge_index.to(device)


class GCNConv_Demo(nn.Module):
    def __init__(self, in_channels, out_channels, batch_size):
        super().__init__()
        hidden_c12, hidden_c23, hidden_c3f, hidden_li, hidden_lh = 64, 64, 32, 256, 128
        self.batch_size = batch_size
        self.conv1 = GCNConv(in_channels, hidden_c12)
        self.conv2 = GCNConv(hidden_c12, hidden_c23)
        self.conv3 = GCNConv(hidden_c23, 256)
        self.pool = nn.MaxPool2d(kernel_size=2, stride=2)
        self.fc0 = nn.Linear(11, 352)
        self.cnn1 = nn.Conv1d(in_channels=11, out_channels=32, kernel_size=3, padding=1)
        self.cnn2 = nn.Conv1d(in_channels=32, out_channels=64, kernel_size=3, padding=1)
        self.cnn3 = nn.Conv1d(in_channels=64, out_channels=256, kernel_size=3, padding=1)
        self.lstm1 = nn.LSTM(input_size=256, hidden_size=128, num_layers=3)
        self.lstm2 = nn.LSTM(input_size=128, hidden_size=64, num_layers=3)
        self.lstm3 = nn.LSTM(input_size=64, hidden_size=32, num_layers=3)
        self.fc1 = nn.Linear(352, 256)
        self.fc2 = nn.Linear(16, 16)
        self.dropout = nn.Dropout(p=0.5)
        self.relu = nn.LeakyReLU(1e-2)
        self.fc3 = nn.Linear(32, out_channels)
        # self.softmax = nn.Softmax(dim=1)

    def forward(self, x, edge_index):
        # x = x.unsqueeze(0)
        # x = x.permute(0, 2, 1).contiguous()
        # x = self.cnn1(x)
        # x = self.cnn2(x)
        # x = self.cnn3(x)

        # [batch_size, road, time]
        x = self.conv1(x, edge_index)
        # x = self.conv2(x, edge_index)
        # x = self.conv3(x, edge_index)
        # x = self.dropout(x)
        # print('shape_x 1:', x.shape)
        # x = self.pool(x)
        # print('shape_x 2:', x.shape)
        # x = x.reshape(self.batch_size, -1)

        # x = self.fc1(x)
        # x = self.relu(x)
        # x = self.dropout(x)
        # x = self.fc2(x)
        # x = self.relu(x)

        # x = x.unsqueeze(0)  # 增加一个维度用于输入LSTM
        # x = x.permute(0, 2, 1).contiguous()
        # x, _ = self.lstm1(x)
        # x, _ = self.lstm2(x)
        x, _ = self.lstm3(x)
        x = x.squeeze(0)  # 去掉多余的维度

        # x = self.dropout(x)
        # x = x.reshape(self.batch_size, -1)
        # x = self.relu(x)
        x = self.fc3(x)
        return x


model = GCNConv_Demo(IN_DIM, OUT_DIM, BATCH_SIZE)
print(model)
model = model.to(device)
criterion = nn.MSELoss()  # SmoothL1Loss(), L1Loss(), MSELoss(), HuberLoss(), CrossEntropyLoss
optimizer = torch.optim.Adam(model.parameters(), lr=1e-5, weight_decay=5e-4)  # , weight_decay=5e-4
scheduler = lr_scheduler.CosineAnnealingWarmRestarts(optimizer, T_0=1000, T_mult=2)
model_saved = 'model/model_GL_smape.pth'
# model.load_state_dict(torch.load(model_saved))

batch_size = 512
num_epochs = 10000

train_loader, test_loader = read_data(batch_size, device, 'all_speed')
train_model(model, num_epochs, train_loader, test_loader, data_edge_index, optimizer, smape_loss, model_saved)
