# Supplementary material for: Origin-destination prediction from road average speed data using GraphResLSTM model
Source: PeerJ Comput Sci. 2025 Feb 13;11:e2709. doi: 10.7717/peerj-cs.2709 (PMC11888923; doi:10.7717/peerj-cs.2709)
Supplement: Supplemental Information 6 [file peerj-cs-11-2709-s006.py]

import time
import seaborn as sns
import numpy as np
import pandas as pd
import torch
import torch.nn as nn
from torch_geometric.nn import GCNConv, BatchNorm
import torch.optim.lr_scheduler as lr_scheduler
import matplotlib.pyplot as plt
from torch.utils.data import DataLoader, TensorDataset, random_split
from func_Loss import mae_loss, mse_loss, rmse_loss, smape_loss
from func_Data_Input import read_data, train_model
res_p = 1


class ResidualGCNBlock(nn.Module):
    def __init__(self, in_channels, out_channels):
        super(ResidualGCNBlock, self).__init__()
        self.gcn1 = GCNConv(in_channels, out_channels)
        self.gcn2 = GCNConv(out_channels, out_channels)
        self.bn1 = BatchNorm(out_channels)
        self.bn2 = BatchNorm(out_channels)
        self.relu = nn.ReLU(inplace=True)

        # Adjust dimensions if necessary
        if in_channels != out_channels:
            self.adjust_dimensions = nn.Linear(in_channels, out_channels)
            # self.adjust_dimensions = nn.Conv1d(in_channels, out_channels, kernel_size=1, stride=1)
        else:
            self.adjust_dimensions = None

    def forward(self, x, edge_index):
        residual = x
        out = self.relu(self.bn1(self.gcn1(x, edge_index)))
        out = self.bn2(self.gcn2(out, edge_index))

        # Adjust dimensions if necessary
        if self.adjust_dimensions is not None:
            residual = self.adjust_dimensions(residual)

        out += res_p * residual
        out = self.relu(out)
        return out


class GCNConv_Demo(nn.Module):
    def __init__(self, in_channels, out_channels, batch_size_in):
        super().__init__()
        self.batch_size = batch_size_in

        self.gcnb1 = ResidualGCNBlock(in_channels, 64)
        self.gcnb2 = ResidualGCNBlock(64, 128)
        self.gcnb3 = ResidualGCNBlock(128, 128)
        self.gcn = GCNConv(128, 128)
        self.gcnb4 = ResidualGCNBlock(128, 256)

        self.conv1 = GCNConv(in_channels, 64)
        self.conv2 = GCNConv(64, 128)
        self.conv3 = GCNConv(128, 256)
        self.pool = nn.MaxPool2d(kernel_size=2, stride=2)

        self.lstm1 = nn.LSTM(input_size=256, hidden_size=128, num_layers=1)
        self.lstm2 = nn.LSTM(input_size=128, hidden_size=128, num_layers=1)
        self.lstm3 = nn.LSTM(input_size=128, hidden_size=64, num_layers=1)
        self.lstm4 = nn.LSTM(input_size=64, hidden_size=64, num_layers=1)


        self.dropout = nn.Dropout(p=0.5)
        self.relu = nn.LeakyReLU(1e-2)
        self.fc3 = nn.Linear(64, out_channels)

    def forward(self, x, edge_index):
        # [batch_size, road, time]

        # x = self.conv1(x, edge_index)
        # x = self.conv2(x, edge_index)
        # x = self.conv3(x, edge_index)

        x = self.gcnb1(x, edge_index)

        # x = self.gcnb2(x, edge_index)
        # x = self.gcnb3(x, edge_index)
        # x = self.gcnb4(x, edge_index)
        # x, _ = self.lstm1(x)
        # x, _ = self.lstm2(x)
        # x, _ = self.lstm3(x)

        x, _ = self.lstm4(x)

        x = self.fc3(x)
        return x


def denormalize(data, max_values, min_values):
    min_values = np.array(min_values)
    max_values = np.array(max_values)
    scale = (max_values - min_values)
    denormalized_data = data * scale + min_values
    return np.array(denormalized_data, int)


data_edge_index = torch.tensor([[0, 0, 0, 0, 0, 0, 0, 1, 1, 1, 1, 1, 2, 2, 2, 2, 2, 2, 3, 3, 3, 3, 3, 3, 3, 3, 3, 4,
                                 4, 4, 4, 4, 4, 5, 5, 5, 5, 5, 6, 6, 6, 6, 6, 6, 6, 6, 6, 7, 7, 7, 7, 8, 8, 8, 9, 9,
                                 9, 9, 10, 10, 10, 10, 10, 11, 11, 11, 11, 11, 11, 11, 12, 12, 12, 12, 12, 12, 12, 13,
                                 13, 13, 13, 13, 13, 14, 14, 14, 14, 14, 15, 15, 15, 15, 15, 15, 16, 16, 17, 17, 17,
                                 17, 17, 17, 17, 18, 18, 18, 18, 18, 19, 19, 19, 19, 19, 20, 20, 20, 20, 21, 21, 21,
                                 21, 21, 21, 21, 22, 22, 22, 23, 23, 24, 24, 25, 25, 25, 25, 26, 27, 28, 28, 28, 29,
                                 29, 30, 30, 30, 30, 30, 31, 31, 31, 31, 32, 32, 32, 33, 33, 33, 34, 34, 34, 34, 35,
                                 35, 35, 35, 36, 36, 36, 37, 37, 37, 37, 37, 37, 38, 38, 39, 39, 39, 40, 40],
                                [1, 6, 12, 17, 21, 22, 24, 0, 2, 3, 4, 5, 1, 6, 12, 17, 19, 21, 1, 6, 12, 13, 17, 18,
                                 19, 20, 21, 1, 6, 13, 18, 20, 21, 1, 7, 13, 15, 18, 0, 2, 3, 4, 7, 8, 9, 10, 11, 5,
                                 6, 14, 15, 6, 12, 17, 6, 12, 17, 21, 6, 12, 17, 19, 21, 6, 12, 17, 18, 21, 22, 23, 0,
                                 2, 3, 8, 9, 10, 11, 3, 4, 5, 14, 15, 16, 6, 7, 13, 18, 20, 5, 7, 13, 18, 20, 25, 13,
                                 18, 0, 2, 3, 8, 9, 10, 11, 3, 4, 14, 15, 16, 2, 3, 10, 11, 20, 3, 4, 14, 15, 0, 2, 3,
                                 4, 9, 10, 11, 0, 11, 23, 11, 22, 0, 25, 15, 24, 26, 27, 25, 25, 16, 29, 37, 28, 30,
                                 29, 31, 33, 37, 40, 30, 34, 35, 36, 34, 35, 36, 30, 34, 35, 31, 32, 33, 37, 31, 32,
                                 33, 37, 31, 32, 37, 28, 30, 34, 35, 36, 38, 37, 39, 31, 38, 40, 30, 39]])

device = torch.device('cuda' if torch.cuda.is_available() else 'cpu')
print(device)
data_edge_index = data_edge_index.to(torch.int64).to(device)

IN_DIM = 16     # 41 16
OUT_DIM = 16
seed = 1
batch_size = 512
num_epochs = 100000

# small_speed, small_num, speed, num, small_waiting, small_travel, small_halting, od_history
# all_speed, all_num, all_waiting, all_travel, all_halting
train_loader, test_loader = read_data(batch_size, device, 'select_speed')

# 初始化模型、损失函数和优化器
model = GCNConv_Demo(IN_DIM, OUT_DIM, batch_size)
model = model.to(device)
# print(model)

# optimizer = torch.optim.SGD(model.parameters(), lr=1e-5, weight_decay=5e-4)
# optimizer = torch.optim.Adagrad(model.parameters(), lr=1e-5, weight_decay=5e-4)
# optimizer = torch.optim.RMSprop(model.parameters(), lr=1e-5, weight_decay=5e-4)
# optimizer = torch.optim.Adadelta(model.parameters(), lr=1e-5, weight_decay=5e-4)
optimizer = torch.optim.Adam(model.parameters(), lr=1e-5, weight_decay=5e-4)  # 1e-5, 5e-4
# scheduler = lr_scheduler.CosineAnnealingWarmRestarts(optimizer, T_0=1000, T_mult=2)
# train_loss_list, test_loss_list = [], []
# mae, mse, rmse, smape
model_saved = 'model/select_smape.pth'       # _wait travel_
# model.load_state_dict(torch.load(model_saved))
print(model_saved)
test_or_not = 0
if test_or_not:
    model.load_state_dict(torch.load(model_saved))
    # 1146880, 286720 = 560 * 512
    data_in, data_out = [], []
    ticks = [10, 60, 110, 160]
    i, out_index = 0, 540       # 180, 360, 540
    v_min, v_max, start_i = 0, 170, 30
    test_ = 1
    if test_:
        for multi in range(16):
            data_in, data_out = [], []
            start_index, end_index = start_i * multi, start_i * (multi + 1)
            for input_batch, output_batch in test_loader:
                if i == out_index:
                    data_in, data_out = input_batch, output_batch
                    break
                i += 1
            output_pred = model(data_in, data_edge_index)

            max_value = [45, 45, 47, 56, 22, 53, 266, 202, 22, 52, 44, 54, 49, 41, 56, 33]
            min_value = [0, 2, 1, 6, 0, 3, 31, 27, 0, 4, 2, 6, 5, 0, 5, 0]

            # 反归一化数据
            data_out = denormalize(data_out[start_index:end_index].cpu().detach().numpy(), max_value, min_value)
            output_pred = denormalize(output_pred[start_index:end_index].cpu().detach().numpy(), max_value, min_value)
            # ticks = [20, 40, 60, 80]
            # plt.figure(figsize=(18, 18))
            sns.heatmap(data_out, cmap="Blues", vmin=v_min, vmax=v_max, cbar_kws={'ticks': ticks})
            plt.savefig('pic_temp/' + str(out_index) + '_' + str(start_index) + '_' + str(end_index) + "_real.jpg", dpi=1200)
            plt.show()
            sns.heatmap(output_pred, cmap="Blues", vmin=v_min, vmax=v_max, cbar_kws={'ticks': ticks})
            plt.savefig('pic_temp/' + str(out_index) + '_' + str(start_index) + '_' + str(end_index) + "_pred.jpg", dpi=1200)
            plt.show()
        exit(0)
    multi = 13
    start_index, end_index = start_i * multi, start_i * (multi + 1)
    for input_batch, output_batch in test_loader:
        if i == out_index:
            data_in, data_out = input_batch, output_batch
            break
        i += 1
    output_pred = model(data_in, data_edge_index)

    max_value = [45, 45, 47, 56, 22, 53, 266, 202, 22, 52, 44, 54, 49, 41, 56, 33]
    min_value = [0, 2, 1, 6, 0, 3, 31, 27, 0, 4, 2, 6, 5, 0, 5, 0]

    # 反归一化数据
    data_out = denormalize(data_out[start_index:end_index].cpu().detach().numpy(), max_value, min_value)
    output_pred = denormalize(output_pred[start_index:end_index].cpu().detach().numpy(), max_value, min_value)

    # plt.figure(figsize=(18, 18))
    print(start_index, end_index)
    sns.heatmap(data_out, cmap="Blues", vmin=40, vmax=90, cbar_kws={'ticks': ticks})
    plt.savefig('pic_temp/' + str(out_index) + '_' + str(start_index) + '_' + str(end_index) + "_real.jpg", dpi=1200)
    plt.show()
    sns.heatmap(output_pred, cmap="Blues", vmin=40, vmax=90, cbar_kws={'ticks': ticks})
    plt.savefig('pic_temp/' + str(out_index) + '_' + str(start_index) + '_' + str(end_index) + "_pred.jpg", dpi=1200)
    plt.show()
    # print(data_out)
    # print(output_pred)
    exit(0)

# model, num_epochs, train_loader, test_loader, data_edge_index, optimizer, loss_func
train_model(model, num_epochs, train_loader, test_loader, data_edge_index, optimizer, smape_loss, model_saved)
