# Supplementary material for: Origin-destination prediction from road average speed data using GraphResLSTM model
Source: PeerJ Comput Sci. 2025 Feb 13;11:e2709. doi: 10.7717/peerj-cs.2709 (PMC11888923; doi:10.7717/peerj-cs.2709)
Supplement: Supplemental Information 7 [file peerj-cs-11-2709-s007.py]

import torch
import torch.nn as nn
from sklearn.metrics import f1_score
import numpy as np


# SmoothL1Loss(), L1Loss(), HuberLoss(), CrossEntropyLoss

# Mean Absolute Error (MAE) Loss
def mae_loss(y_pred, y_true):
    criterion_mae = nn.L1Loss()
    loss_mae = criterion_mae(y_pred, y_true)
    return loss_mae


# MSE
def mse_loss(y_pred, y_true):
    mse = torch.mean((y_pred - y_true)**2)
    return mse


# RMSE
def rmse_loss(y_pred, y_true):
    mse = torch.mean((y_pred - y_true) ** 2)
    rmse = torch.sqrt(mse)
    return rmse


# Mean Absolute Percentage Error (MAPE) Loss
def mape_loss(y_pred, y_true):
    # absolute_percentage_error = torch.abs((y_true - y_pred) / y_true)
    mape = torch.mean(torch.abs((y_true - y_pred) / y_true)) * 100
    # mape = np.mean(np.abs((y_true-y_pred)/y_true)) * 100
    return mape


# Symmetric Mean Absolute Percentage Error (SMAPE) Loss
def smape_loss(y_pred, y_true):
    numerator = torch.abs(y_pred - y_true)
    denominator = (torch.abs(y_pred) + torch.abs(y_true)) / 2.0
    smape = torch.mean((numerator / denominator) * 100)
    return smape


# R2
def r_squared(y_pred, y_true):
    y_mean = torch.mean(y_true)
    ss_total = torch.sum((y_true - y_mean)**2)
    ss_residual = torch.sum((y_true - y_pred)**2)
    r2 = 1 - (ss_residual / ss_total)
    return r2.item()  # Convert to Python scalar


# F1 Score Loss for Classification
def f1_loss(y_pred, y_true):
    y_pred_binary = (y_pred > 0.5).float()  # Convert probabilities to binary predictions
    f1 = f1_score(y_true.cpu().numpy(), y_pred_binary.cpu().numpy())
    return f1
