# Supplementary material for: Origin-destination prediction from road average speed data using GraphResLSTM model
Source: PeerJ Comput Sci. 2025 Feb 13;11:e2709. doi: 10.7717/peerj-cs.2709 (PMC11888923; doi:10.7717/peerj-cs.2709)
Supplement: Supplemental Information 8 [file peerj-cs-11-2709-s008.py]

import time
import numpy as np
import pandas as pd
import torch
import matplotlib.pyplot as plt
from torch.utils.data import DataLoader, TensorDataset, random_split


global X_class


def read_data(batch_size, device, x_class):
    print('x class: ', x_class)
    global X_class
    X_class = x_class
    output_data = np.array(pd.read_csv('y_od.csv')).astype(np.float)
    if x_class == 'num':
        input_data = np.array(pd.read_csv('x_num.csv')).astype(np.float)
        train_size, test_size = 1146880, 286720     # 1024, 256
    elif x_class == 'select_num':
        input_data = np.array(pd.read_csv('data/select_road/x_num_edge_8640000_selected_road.csv')).astype(np.float)
        train_size, test_size = 114688, 28672     # 1024, 256
        output_data = np.array(pd.read_csv('data/select_road/y_od_selected_road.csv')).astype(np.float)
    elif x_class == 'select_speed':
        input_data = np.array(pd.read_csv('data/select_road/x_speed_edge_8640000_selected_road.csv')).astype(np.float)
        train_size, test_size = 114688, 28672     # 1024, 256
        output_data = np.array(pd.read_csv('data/select_road/y_od_selected_road.csv')).astype(np.float)
    elif x_class == 'select_waiting':
        input_data = np.array(pd.read_csv('data/select_road/x_waiting_edge_8640000_selected_road.csv')).astype(np.float)
        train_size, test_size = 114688, 28672     # 1024, 256
        output_data = np.array(pd.read_csv('data/select_road/y_od_selected_road.csv')).astype(np.float)
    elif x_class == 'select_travel':
        input_data = np.array(pd.read_csv('data/select_road/x_travel_edge_8640000_selected_road.csv')).astype(np.float)
        train_size, test_size = 114688, 28672     # 1024, 256
        output_data = np.array(pd.read_csv('data/select_road/y_od_selected_road.csv')).astype(np.float)
    elif x_class == 'select_halting':
        input_data = np.array(pd.read_csv('data/select_road/x_halting_edge_8640000_selected_road.csv')).astype(np.float)
        train_size, test_size = 114688, 28672     # 1024, 256
        output_data = np.array(pd.read_csv('data/select_road/y_od_selected_road.csv')).astype(np.float)
    elif x_class == 'speed':
        input_data = np.array(pd.read_csv('x_speed.csv')).astype(np.float)
        train_size, test_size = 1146880, 286720     # 1024, 256
    elif x_class == 'all_num':
        input_data = np.array(pd.read_csv('x_num_edge_all.csv')).astype(np.float)
        train_size, test_size = 1146880, 286720     # 1024, 256
    elif x_class == 'all_speed':
        input_data = np.array(pd.read_csv('x_speed_edge_all.csv')).astype(np.float)
        train_size, test_size = 1146880, 286720     # 1024, 256
    elif x_class == 'all_waiting':
        input_data = np.array(pd.read_csv('x_waiting_edge_86400000.csv')).astype(np.float)
        train_size, test_size = 1146880, 286720     # 1024, 256
    elif x_class == 'all_travel':
        input_data = np.array(pd.read_csv('x_travel_edge_86400000.csv')).astype(np.float)
        train_size, test_size = 1146880, 286720     # 1024, 256
    elif x_class == 'all_halting':
        input_data = np.array(pd.read_csv('x_halting_edge_86400000.csv')).astype(np.float)
        train_size, test_size = 1146880, 286720     # 1024, 256
    elif x_class == 'small_num':
        input_data = np.array(pd.read_csv('x_num_edge.csv')).astype(np.float)
        train_size, test_size = 114688, 28672     # 1024, 256
    elif x_class == 'small_speed':
        input_data = np.array(pd.read_csv('x_speed_edge.csv')).astype(np.int)
        train_size, test_size = 114688, 28672     # 1024, 256
    elif x_class == 'small_waiting':
        input_data = np.array(pd.read_csv('x_waiting_edge.csv')).astype(np.float)
        train_size, test_size = 114688, 28672     # 1024, 256
    elif x_class == 'small_travel':
        input_data = np.array(pd.read_csv('x_travel_edge.csv')).astype(np.float)
        train_size, test_size = 114688, 28672     # 1024, 256
    elif x_class == 'small_halting':
        input_data = np.array(pd.read_csv('x_halting_edge.csv')).astype(np.float)
        train_size, test_size = 114688, 28672     # 1024, 256
    else:
        train_size, test_size = int(1146880 / 2), int(286720 / 2)     # 1024, 256
        input_data = np.array(pd.read_csv('y_x.csv')).astype(np.float)
        output_data = np.array(pd.read_csv('y_y.csv')).astype(np.float)
# x_waiting, x_travel, x_halting
    print('Data Shape: ', input_data.shape, output_data.shape)
    print('Data example: ', input_data[0], output_data[0])
    print('Data max&min: ', output_data.max(axis=0), output_data.min(axis=0))
    min_vals = np.min(output_data, axis=0)
    max_vals = np.max(output_data, axis=0)
    output_data = (output_data - min_vals) / (max_vals - min_vals)
    print('Data Guiyihua: ', output_data.max(axis=0), output_data.min(axis=0))

    # 划分训练集和测试集
    # train_size, test_size = 1146880, 286720     # 1024, 256
    train_input, test_input = input_data[:train_size, :], input_data[train_size:train_size+test_size, :]
    train_output, test_output = output_data[:train_size, :], output_data[train_size:train_size+test_size, :]

    train_input = torch.from_numpy(train_input).to(torch.float32).to(device)
    train_output = torch.from_numpy(train_output).to(torch.float32).to(device)
    test_input = torch.from_numpy(test_input).to(torch.float32).to(device)
    test_output = torch.from_numpy(test_output).to(torch.float32).to(device)

    # 构建数据集和数据加载器
    train_dataset = TensorDataset(train_input, train_output)
    test_dataset = TensorDataset(test_input, test_output)

    train_loader = DataLoader(train_dataset, batch_size=batch_size, shuffle=False)
    test_loader = DataLoader(test_dataset, batch_size=batch_size, shuffle=False)

    return train_loader, test_loader


def train_model(model, num_epochs, train_loader, test_loader, data_edge_index, optimizer, loss_func,
                model_saved='model/model.pth'):
    train_loss_list, test_loss_list = [], []
    start_time = time.time()
    print(str(loss_func))
    min_loss = [0, 100]
    for epoch in range(num_epochs):
        model.train()
        # torch.save(model.state_dict(), model_saved)
        loss_total, loss_count = 0, 0
        for input_batch, output_batch in train_loader:
            optimizer.zero_grad()
            output_pred = model(input_batch, data_edge_index)  # edge_index需要根据实际情况提供
            # mae_loss, mse_loss, rmse_loss, smape_loss, r_squared
            if loss_func == "huber":
                criterion = torch.nn.HuberLoss(delta=1.0)
                loss = criterion(output_pred, output_batch)
            else:
                loss = loss_func(output_pred, output_batch)
            try:
                loss_total += loss.item()
            except:
                loss_total += loss
            loss_count += 1
            loss.backward()
            optimizer.step()
        train_avg_loss = round(float(loss_total / loss_count), 10)
        train_loss_list.append(train_avg_loss)

        # 在测试集上评估模型
        model.eval()
        with torch.no_grad():
            loss_total, loss_count = 0, 0
            for input_batch, output_batch in test_loader:
                output_pred = model(input_batch, data_edge_index)  # edge_index需要根据实际情况提供
                # mae_loss, mse_loss, rmse_loss, smape_loss, r_squared
                if loss_func == "huber":
                    criterion = torch.nn.HuberLoss(delta=1.0)
                    loss = criterion(output_pred, output_batch)
                else:
                    loss = loss_func(output_pred, output_batch)
                try:
                    loss_total += loss.item()
                except:
                    loss_total += loss
                loss_count += 1

        average_loss = round(float(loss_total / loss_count), 10)
        test_loss_list.append(average_loss)
        if average_loss < min_loss[1]:
            min_loss = [epoch, average_loss]
            torch.save(model.state_dict(), model_saved)
        print('min loss updata: ', min_loss)
        if epoch % 1 == 0:
            print(f'Epoch {epoch}/{num_epochs},Train Loss: {train_avg_loss}, Test Loss: {average_loss},'
                  f'Time: {round(time.time() - start_time, 4)}')
            start_time = time.time()

    # 在测试集上进行最终评估
    model.eval()
    with torch.no_grad():
        loss_total, loss_count = 0, 0
        for input_batch, output_batch in test_loader:
            output_pred = model(input_batch, data_edge_index)  # edge_index需要根据实际情况提供
            # mae_loss, mse_loss, rmse_loss, smape_loss, r_squared
            if loss_func == "huber":
                criterion = torch.nn.HuberLoss(delta=1.0)
                loss = criterion(output_pred, output_batch)
            else:
                loss = loss_func(output_pred, output_batch)
            try:
                loss_total += loss.item()
            except:
                loss_total += loss
            loss_count += 1

    print(f'x_class: {X_class}, Loss Function: {loss_func}, Final Test Loss: {min_loss}')

    # 找出最小值的索引和值
    min_train_index = np.argmin(train_loss_list)
    min_train_x, min_train_y = min_train_index, train_loss_list[min_train_index]
    min_test_index = np.argmin(test_loss_list)
    min_test_x, min_test_y = min_test_index, test_loss_list[min_test_index]

    # 标出最小值的散点
    plt.figure(figsize=(16, 8))
    plt.scatter(min_train_x, min_train_y, color='red', label=f'train min ({min_train_x}, {min_train_y})')
    plt.scatter(min_test_x, min_test_y, color='blue', label=f'test min ({min_test_x}, {min_test_y})')

    plt.plot(train_loss_list, label='train loss')
    plt.plot(test_loss_list, label='test loss')
    plt.legend(loc='best')
    plt.title(str(loss_func))
    plt.show()


def train_model_simple(model, num_epochs, train_loader, test_loader, optimizer, loss_func,
                       model_saved='model/model.pth'):
    train_loss_list, test_loss_list = [], []
    start_time = time.time()
    min_loss = [0, 100]
    print(str(loss_func))
    for epoch in range(num_epochs):
        model.train()
        torch.save(model.state_dict(), model_saved)
        loss_total, loss_count = 0, 0
        for input_batch, output_batch in train_loader:
            optimizer.zero_grad()
            output_pred = model(input_batch)  # edge_index需要根据实际情况提供
            # mae_loss, mse_loss, rmse_loss, smape_loss, r_squared
            loss = loss_func(output_pred, output_batch)
            try:
                loss_total += loss.item()
            except:
                loss_total += loss
            loss_count += 1
            loss.backward()
            optimizer.step()
        train_avg_loss = round(float(loss_total / loss_count), 10)
        train_loss_list.append(train_avg_loss)

        # 在测试集上评估模型
        model.eval()
        with torch.no_grad():
            loss_total, loss_count = 0, 0
            for input_batch, output_batch in test_loader:
                output_pred = model(input_batch)  # edge_index需要根据实际情况提供
                # mae_loss, mse_loss, rmse_loss, smape_loss, r_squared
                loss = loss_func(output_pred, output_batch)
                try:
                    loss_total += loss.item()
                except:
                    loss_total += loss
                loss_count += 1

        average_loss = round(float(loss_total / loss_count), 10)
        test_loss_list.append(average_loss)
        if average_loss < min_loss[1]:
            min_loss = [epoch, average_loss]
        print('min loss updata: ', min_loss)
        if epoch % 1 == 0:
            print(f'Epoch {epoch}/{num_epochs},Train Loss: {train_avg_loss}, Test Loss: {average_loss},'
                  f'Time: {round(time.time() - start_time, 4)}')
            start_time = time.time()

    # 在测试集上进行最终评估
    model.eval()
    with torch.no_grad():
        loss_total, loss_count = 0, 0
        for input_batch, output_batch in test_loader:
            output_pred = model(input_batch)  # edge_index需要根据实际情况提供
            # mae_loss, mse_loss, rmse_loss, smape_loss, r_squared
            loss = loss_func(output_pred, output_batch)
            try:
                loss_total += loss.item()
            except:
                loss_total += loss
            loss_count += 1

    average_loss = round(float(loss_total / loss_count), 10)
    print(f'Final Test Loss: {average_loss}')

    plt.figure(figsize=(16, 8))
    plt.plot(train_loss_list, label='train loss')
    plt.plot(test_loss_list, label='test loss')
    plt.legend(loc='best')
    plt.show()
