# Supplementary material for: Origin-destination prediction from road average speed data using GraphResLSTM model
Source: PeerJ Comput Sci. 2025 Feb 13;11:e2709. doi: 10.7717/peerj-cs.2709 (PMC11888923; doi:10.7717/peerj-cs.2709)
Supplement: Supplemental Information 9 [file peerj-cs-11-2709-s009.py]

import sys
import time
import os
import numpy as np
import warnings
import pandas as pd

warnings.filterwarnings('ignore')

if 'SUMO_HOME' in os.environ:
    tools = os.path.join(os.environ['SUMO_HOME'], 'tools')
    sys.path.append(tools)
else:
    sys.exit("please declare environment variable 'SUMO_HOME'")

from sumolib import checkBinary  # noqa
import traci  # noqa

num_step = 86400000     # 216000
sumo_gui = False
count = 0

if sumo_gui:
    sumoBinary = checkBinary('sumo-gui')
else:
    sumoBinary = checkBinary('sumo')

sumocfgfile = "D:\Code\\2.OD infer\sumo\osm.sumocfg"
traci.start([sumoBinary, '-c', sumocfgfile, "--no-step-log", "-W"])

OD_pairs = []
for i in range(1, 17):
    for j in range(1, 10):
        if i < 10:
            OD_pairs.append(['O3-00'+str(i), 'D2-00'+str(j)])
        else:
            OD_pairs.append(['O3-0' + str(i), 'D2-00' + str(j)])

print('OD_pairs: ', len(OD_pairs))

# This representation illustrates the road segments within the HuiTian district in Chinese
lane_list = ['京藏高速', '北清路', '文华西路', '文华路', '文华东路', '黄平路', '回南北路', '龙锦一街',
             '行知路', '育知西路', '育知路', '育知东路', '龙禧三街', '龙锦三街', '科星西路', '科星路', '霍营东路',
             '回龙观西大街', '回龙观东大街', '龙腾街', '龙跃街', '同成街', '南店北路', '黄土村路', '建材城西路', '建材城中路',
             '建材城东路', '黑泉路', '回南路', '七星路', '太平庄北街', '立水桥东一路', '立水桥东二路', '立水桥东三路',
             '太平庄中一街', '太平庄中二街', '太平庄中街', '立汤路', '安立路', '北苑路', '北苑东路']
print(len(lane_list))

lane_id_list = [[] for i in range(len(lane_list))]
all_lane_id = traci.lane.getIDList()
for lane_id in all_lane_id:
    lane_edge_id = traci.lane.getEdgeID(lane_id)
    road_name = traci.edge.getStreetName(lane_edge_id).encode('latin-1').decode()
    lane_len = traci.lane.getLength(lane_id)
    if road_name in lane_list and lane_len > 200:
        lane_id_list[lane_list.index(road_name)].append(lane_id)

i = 0
for e in lane_id_list:
    print(i, len(e), e)
    i += 1

x_speed, x_num = [], []
x_waiting, x_travel, x_halting = [], [], []
time_step = 60
start_time = time.time()
little_start_time = time.time()
diff = 0
print('diff:', diff)

for step in range(6000 + diff, num_step, time_step):
    if (step - diff) % 120000 == 0:
        print('step:', step - diff)
        print('time:', round((time.time() - start_time) / 60, 4))
    traci.simulationStep(step)
    speed_temp, num_temp = [], []
    waitingtime_temp, traveltime_temp, haltingnumber_temp = [], [], []
    for lane_ids in lane_id_list:
        vehicle_speed, vehicle_num = 0, 0
        road_waiting, road_travel, road_halting = 0, 0, 0
        for lane_id in lane_ids:
            road_waiting += traci.lane.getWaitingTime(lane_id)
            road_travel += traci.lane.getTraveltime(lane_id)
            road_halting += traci.lane.getLastStepHaltingNumber(lane_id)
            vehicle_speed += traci.lane.getLastStepMeanSpeed(lane_id)
            vehicle_num += traci.lane.getLastStepVehicleNumber(lane_id)
        if vehicle_speed == 0:
            speed_temp.append(0)
        else:
            speed_temp.append(vehicle_speed / len(lane_ids))
        num_temp.append(vehicle_num)
        waitingtime_temp.append(road_waiting)
        traveltime_temp.append(road_travel)
        haltingnumber_temp.append(road_halting)

    x_speed.append(speed_temp)
    x_num.append(num_temp)
    x_waiting.append(waitingtime_temp)
    x_travel.append(traveltime_temp)
    x_halting.append(haltingnumber_temp)

traci.close()

x_speed = np.array(x_speed, dtype=float)
x_num = np.array(x_num, dtype=float)
x_waiting = np.array(x_waiting, dtype=float)
x_travel = np.array(x_travel, dtype=float)
x_halting = np.array(x_halting, dtype=float)

np.save('x_speed_edge_'+str(num_step) + '.npy', x_speed, allow_pickle=True)
np.save('x_num_edge_'+str(num_step) + '.npy', x_num, allow_pickle=True)
np.save('x_waiting_edge_'+str(num_step) + '.npy', x_waiting, allow_pickle=True)
np.save('x_travel_edge_'+str(num_step) + '.npy', x_travel, allow_pickle=True)
np.save('x_halting_edge_'+str(num_step) + '.npy', x_halting, allow_pickle=True)

x_speed = pd.DataFrame(x_speed)
x_speed.to_csv('x_speed_edge_'+str(num_step) + '.csv', index=False)
x_num = pd.DataFrame(x_num)
x_num.to_csv('x_num_edge_'+str(num_step) + '.csv', index=False)
x_waiting = pd.DataFrame(x_waiting)
x_waiting.to_csv('x_waiting_edge_test_'+str(num_step) + '.csv', index=False)
x_travel = pd.DataFrame(x_travel)
x_travel.to_csv('x_travel_edge_test_'+str(num_step) + '.csv', index=False)
x_halting = pd.DataFrame(x_halting)
x_halting.to_csv('x_halting_edge_test_'+str(num_step) + '.csv', index=False)
