# Supplementary material for: Origin-destination prediction from road average speed data using GraphResLSTM model
Source: PeerJ Comput Sci. 2025 Feb 13;11:e2709. doi: 10.7717/peerj-cs.2709 (PMC11888923; doi:10.7717/peerj-cs.2709)
Supplement: Supplemental Information 10 [file peerj-cs-11-2709-s010.txt]

lane_list = ['Jingzang Expressway', 'Beiqing Road', 'Wenhua West Road', 'Wenhua Road', 'Wenhuadong Road', 'Huangping Road', 'Huipu North Road', 'Longjin First Street', 'Xingzhi Road', 'Yuzhi West Road', 'Yuzhi Road', 'Yuzhi East Road', 'Longxi Third Street', 'Longjin Third Street', 'Kexing West Road', 'Kexing Road', 'Huoying East Road', 'Huolongguan West Street', 'Huolongguan East Street', 'Longteng Street', 'Longyue Street', 'Tongcheng Street', 'Nandian North Road', 'Huangtucun Road', 'Jiancecheng West Road', 'Jiancecheng Middle Road', 'Jiancecheng East Road', 'Heiquan Road', 'Huinan Road', 'Qixing Road', 'Taipingzhuang North Street', 'Lishuiqiao East First Road', 'Lishuiqiao East Second Road', 'Lishuiqiao East Third Road', 'Taipingzhuang Middle First Street', 'Taipingzhuang Middle Second Street', 'Taipingzhuang Middle Street', 'Lishuitang Road', 'Anli Road', 'Beiyuan Road', 'Beiyuan East Road']

 
lane_list = ['京藏高速', '北清路', '文华西路', '文华路', '文华东路', '黄平路', '回南北路', '龙锦一街',
             '行知路', '育知西路', '育知路', '育知东路', '龙禧三街', '龙锦三街', '科星西路', '科星路', '霍营东路',
             '回龙观西大街', '回龙观东大街', '龙腾街', '龙跃街', '同成街', '南店北路', '黄土村路', '建材城西路', '建材城中路',
             '建材城东路', '黑泉路', '回南路', '七星路', '太平庄北街', '立水桥东一路', '立水桥东二路', '立水桥东三路',
             '太平庄中一街', '太平庄中二街', '太平庄中街', '立汤路', '安立路', '北苑路', '北苑东路']
